# Supplementary material for: Understanding the Genetic Landscape of Pancreatic Ductal Adenocarcinoma to Support Personalized Medicine: A Systematic Review
Source: Cancers (Basel). 2023 Dec 21;16(1):56. doi: 10.3390/cancers16010056 (PMC10778202; doi:10.3390/cancers16010056)
Supplement: Supplementary file 1 [file cancers-16-00056-s001.zip]

Archive with 3 entries (3 files):
- Table_S3_Proof_final_version.xlsx
- Table_S2_Proof_final_version.xlsx
- Table_S1_Proof_final_version.pdf
