# Supplementary material for: Understanding the Genetic Landscape of Pancreatic Ductal Adenocarcinoma to Support Personalized Medicine: A Systematic Review
Source: Cancers (Basel). 2023 Dec 21;16(1):56. doi: 10.3390/cancers16010056 (PMC10778202; doi:10.3390/cancers16010056)
Supplement: Supplementary file 1 [file cancers-16-00056-s001.zip › Table_S3_Proof_final_version.xlsx]

## Sheet: Foglio1
Table S1: Genetic causative variants in patients with pancreatic ductal adenocarcinoma (PDAC).
Gene	DNA reference sequences
ATM	NM_000051.4
BRCA1	NM_007294.4
BRCA2	NM_000059.4
CDKN2A	NM_000077.5
MLH1	NM_000249.4
MSH2	NM_000251.3
MSH6	NM_000179.3
PALB2	NM_024675.4
PMS2	NM_000535.7
STK11	NM_000455.5
TP53	NM_000546.6
Abbreviations
Copy number variation = CNV
PV = pathogenic variant
LPV = Likely pathogenic variant

## Sheet: ATM 
DNA change	Amino acid change	Variant type	Variant classification	Patients	References
c.1A>G	p.Met1Val	Missense	PV/LPV	1	18
c.3G>A	p.Met1Ile	Missense	PV/LPV	1	19
c.103C>T	p.Arg35*	Nonsense	PV	3	20, 21, 22
c.170G>A	p.Trp57*	Nonsense	PV	4	19, 22, 23, 24
c.172del	p.Asp58fs	Frameshift	PV	1	25
c.185+1del	p.(?)	Splicing	LPV	1	26
c.192dup	p.Gln65Thrfs*35	Frameshift	PV	1	27
c.217_218del	p.Glu73Metfs*26	Frameshift	PV	1	28
c.237del	p.Lys79Asnfs*37	Frameshift	PV	1	62
c.331+2T>G	p.(?)	Splicing	PV	1	20
c.378del	p.Asp126Glufs*3	Frameshift	PV/LPV	1	29
c.387del	p.Asp130Ilefs*23	Frameshift	PV	1	27
c.432del	p.Leu145fs	Frameshift	PV	1	30
c.467G>A	p.Trp156*	Nonsense	PV	1	31
c.496G>C	p.Glu166Gln	Missense	PV	1	32
c.741dup	p.Arg248Serfs*6	Frameshift	PV/LPV	2	29, 33
c.742 C>T	p.Arg248*	Nonsense	PV	2	34, 35
c.748C>T	p.Arg250*	Nonsense	PV	2	30, 36
c.790del	p.Tyr264Ilefs*12	Frameshift	PV/LPV	1	29
c.850C>T	p.Gln284*	Nonsense	PV/LPV	4	29, 37
c.967A>G	p.Ile323Val	Missense	PV/LPV	1	27
c.1024_1027del	p.Glu343Ilefs*2	Frameshift	LPV	1	38
c.1027_1030del	p.Glu343Ilefs*2	Frameshift	PV	1	39
c.1057_1058del	p.Cys353Serfs*5	Frameshift	PV	1	21
c.1076_1096del21insTGTAAGG	p.(?)	Frameshift	PV	1	15
c.1110C>G	p.Tyr370*	Nonsense	PV	1	23
c.1139_1142dup	p.Ser381Argfs*27	Frameshift	PV/LPV	1	29
c.1178G>A	p.Trp393*	Nonsense	PV	1	40
c.1212_1213del	p.Asn405*	Frameshift	PV	1	20
c.1235del	p.Trp412fs	Frameshift	LPV	1	18
c.1285_1288del	p.Asn429Valfs*7	Frameshift	PV	1	21
c.1290_1291del	p.Cys430*	Nonsense	PV	1	41
c.1320_1321del	p.Q441Afs*45	Frameshift	PV	1	42
c.1333del	p.Gln445Asnfs*28	Frameshift	PV	1	31
c.1339C>T	p.Arg447*	Nonsense	PV	1	40
c.1368dup	p.Arg457fs	Frameshift	PV	1	40
c.1369C>T	p.Arg457*	Nonsense	PV/LPV	2	37, 43
c.1402_1403del	p.Lys468fs	Frameshift	PV	4	23, 42, 44
c.1471-1G>T	p.(?)	Splicing	LPV	1	45
c.1501C>T	p.Gln501*	Nonsense	PV/LPV	1	29
c.1524del	p.Gly509Glufs*3	Frameshift	PV	1	46
c.1564_1565del	p.Glu522fs	Frameshift	PV/LPV	10	19, 23, 29, 31, 37, 40, 43, 47
c.1783_1802+91del	p.(?)	Frameshift	LPV	1	27
c.1898+2T>G	p.(?)	Splicing	PV/LPV	1	40
c.1899-1G>T	p.(?)	Splicing	PV/LPV	1	26
c.1931C>A	p.Ser644*	Nonsense	PV	3	48–50
c.1978del	p.Met660Trpfs*4	Frameshift	PV/LPV	2	29, 50
c.2023C>T	p.Gln675*	Nonsense	PV/LPV	1	29
c.2125-1G>T	p.(?)	Splicing	LPV	1	20
c.2128del	p.Thr710Glnfs*25	Frameshift	PV	1	20
c.2250G>A	p.Lys750=	Splicing	PV/LPV	5	29, 36
c.2250+1G>T	p.(?)	Splicing	PV/LPV	1	30
c.2251-2A>G	p.(?)	Splicing	PV	1	30
c.2251-10T>G	p.(?)	Splicing	PV/LPV	1	29
c.2376+1G>T	p.(?)	splicing	PV/LPV	1	40
c.2377-2A>G	p.(?)	splicing	PV/LPV	1	25
c.2413C>T	p.Arg805*	Nonsense	PV	2	21, 51
c.2465T>G	p.Leu822*	Nonsense	PV	1	41
c.2500_2501insA	p.Glu834fs	Frameshift	PV	1	18
c.2502dup	p.Val835Serfs*7	Frameshift	PV/LPV	3	20, 29, 52
c.2527C>T	p.Arg843*	Nonsense	PV/LPV	1	35
c.2554dup	p.Gln852fs	Frameshift	PV	1	30
c.2639-2A>C	p.(?)	Splicing	PV	1	39
c.2672C>G	p.Ser891*	Nonsense	PV	1	23
c.2730_2731insAG	p.Ala911Argfs*19	Frameshift	PV/LPV	1	37
c.2849T>G	p.Leu950Arg	Missense	LPV	1	23
c.2880del	p.Leu961Cysfs*10	Frameshift	PV/LPV	1	29
c.2921+1G>A	p.(?)	Splicing	PV/LPV	2	29, 53
c.3023del	p.S1008Lfs*14	Frameshift	LPV	1	54
c.3033_ 3034insAGGGAT- GCTCAAGGA- CTGTGAACACC	p.Gln1017Leufs*2	Frameshift	PV	1	36
c.3038dup	p.Asp1013fs	Frameshift	PV	2	22, 53
c.3078-1G>A	p.(?)	Splicing	PV/LPV	1	29
c.3146dup	p.Leu1049fs	Frameshift	LPV	1	23
c.3154-2A>G	p.(?)	Splicing	PV/LPV	1	29
c.3214G>T	p.Glu1072*	Nonsense	PV	1	37
c.3231dup	p.Leu1078fs	Frameshift	PV	1	40
c.3245_3247delinsTGAT	p.His1082Leufs*14	Frameshift	PV/LPV	9	29, 31, 47, 55
c.3335del	p.Pro1112Leufs* 2	Frameshift	PV	1	41
c.3340A>T	p.Lys1114*	Nonsense	PV	1	21
c.3394A>T	p.Arg1132*	Nonsense	PV	1	35
c.3576G>A	p.Lys1192=	Splicing	PV/LPV	1	56
c.3609del	p.Tyr1203*	Nonsense	PV	1	32
c.3705_3709del	p.Pro1235fs	Frameshift	PV	2	18, 57
c.3712_3716del	p.Leu1238Lysfs*6	Frameshift	PV/LPV	4	29, 40, 45
c.3801del	p.V1268*	Nonsense	PV	1	49
c.3802del	p.Val1268fs	Frameshift	PV	11	20, 23, 24, 26, 29, 36, 54
c.3850del	p.Thr1284Glnfs*9	Frameshift	PV	1	58
c.3894_3895insT	p.Ala1299Cysfs*3	Frameshift	PV	1	20
c.3935dup	p.Glu1313fs	Frameshift	PV	1	59
c.3993+1G>A	p.(?)	Splicing	PV/LPV	2	24, 29
c.3994-2A>G	p.(?)	Splicing	PV/LPV	2	24, 29
c.4093del	p.L1365Sfs*21	Frameshift	PV	1	47
c.4098_4099delTG	p.Cys1366*	Nonsense	PV	1	27
c.4143dup	p.Pro1382fs	Frameshift	PV	1	40
c.4451del	p.Met1484Argfs*15	Frameshift	PV	1	20
c.4642_4645del	p.Asp1548Thrfs*14	Frameshift	PV	1	26
c.4741dup	p.I1581Nfs*5	Frameshift	PV	2	38, 47
c.4776+2T>A	p.(?)	Splicing	PV/LPV	1	30
c.4852C>T	p.R1618*	Nonsense	PV	2	15, 60
c.5006-1G>A	p.(?)	Splicing	LPV	1	32
c.5188C>T	p.Arg1730*	Nonsense	PV	1	36
c.5228C>T	p.Thr1743Ile	Missense	PV	1	23
c.5259T>G	p.Tyr1753*	Nonsense	PV	1	51
c.5319+2T>C	p.(?)	Splicing	PV/LPV	1	40
c.5354del	p.Pro1785Leufs*8	Frameshift	PV	1	38
c.5385G>T	p.Trp1795Cys	Missense	LPV	1	61
c.5396del	p.Ser1799Metfs	Frameshift	PV	1	19
c.5549del	p.Leu1850fs	Frameshift	PV/LPV	1	22
c.5592del	p.His1865Metfs*52	Frameshift	PV	1	28
c.5623C>T	p.Arg1875*	Nonsense	PV/LPV	4	22, 27, 29
c.5644C>T	p.Arg1882*	Nonsense	PV	3	25, 27, 42
c.5674G>T	p.Glu1892*	Nonsense	PV/LPV	1	29
c.5692C>T	p.Arg1898*	Nonsense	PV	1	30
c.5697C>A	p.Cys1899*	Nonsense	PV	3	25, 32, 42
c.5712dup	p.Ser1905Ilefs*25	Frameshift	PV/LPV	3	21, 29
c.5762+1G>T	p.(?)	Splicing	PV/LPV	1	40
c.5763-1050A>G	p.(?)	Splicing	PV/LPV	1	27
c.5908C>T	p.Gln1970*	Nonsense	PV	3	21, 26, 37
c.5919-1_5919del	p.(?)	Splicing	PV	1	41
c.5931del	p.Phe1977Leufs*13	Frameshift	PV	1	53
c.5932G>T	p.Glu1978*	Nonsense	PV/LPV	6	29, 47, 53, 59
c.5979_5983del	p.Ser1993fs	Frameshift	PV	1	23
c.6013delinsAA	p.Leu2005Asnfs*13	Frameshift	PV/LPV	1	29
c.6027C>G	p.Tyr2009*	Nonsense	PV	1	47
c.6095G>A	p.Arg2032Lys	Missense	PV/LPV	1	23
c.6095+1G>A	p.(?)	Splicing	LPV	1	32
c.6100C>T	p.Arg2034*	Nonsense	PV/LPV	4	19, 29
c.6200C>A	p.Ala2067Asp	Missense	PV/LPV	1	62
c.6228del	p.Leu2077Phefs*5	Frameshift	PV	1	19
c.6453-2A>G	p.?	Splicing	LPV	1	51
c.6658C>T	p.Gln2220*	Nonsense	PV	2	20, 51
c.6711_6715del	p.Lys2237Asnfs*10	Frameshift	PV	1	63
c.6725del	p.Ser2242Tyrfs*15	Frameshift	PV	1	47
c.6839del	p.Gln2280fs	Frameshift	PV	1	23
c.6843C>G	p.Tyr2281*	Nonsense	PV	1	54
c.6915del	p.Ser2306fs	Frameshift	LPV	1	30
c.6952C>T	p.Arg2318*	Nonsense	LPV	1	35
c.7000_7003del	p.Tyr2334Glnfs*4	Frameshift	PV/LPV	1	29
c.7089+1G>T	p.(?)	Splicing	LPV	1	18
c.7141_7151del	p.Asn2381Glufs*18	Frameshift	PV/LPV	1	44
c.7240C>T	p.Gln2414*	Nonsense	PV	1	47
c.7267del	p.Glu2423fs	Frameshift	LPV	1	30
c.7271T>G	p.Val2424Gly	Missense	PV	2	23, 64
c.7327C>T	p.Arg2443*	Nonsense	PV/LPV	2	29, 37
c.7356dup	p.Arg2453fs	Frameshift	PV	1	30
c.7370_7371del	p.Glu2457Glyfs*3	Frameshift	PV	1	44
c.7408T>G	p.Tyr2470Asp	Missense	PV/LPV	1	26
c.7456C>T	p.Arg2486*	Nonsense	PV/LPV	1	34
c.7463G>A	p.Cys2488Tyr	Missense	PV/LPV	1	29
c.7539_7540del	p.Thr2513fs	frameshift	PV	1	57
c.7570G>C	p.Ala2524Pro	Missense	PV/LPV	1	29
c.7630-2A>C	p.(?)	Splicing	PV/LPV	10	21, 29, 31, 40, 43
c.7638_7646del	p.Arg2547_Ser2549del	In‐frame deletion	PV/LPV	5	23, 26, 29, 65
c.7705_7706del	p.Asp2569*	Nonsense	PV/LPV	1	46
c.7792C>T	p.Arg2598*	Nonsense	PV	1	51
c.7875_7876delinsGC	p.Asp2625_Ala2626delinsGluPro	In-frame delins	PV/LPV	1	29
c.7886_7890del	p.Ile2629fs	Frameshift	PV/LPV	2	30, 46
c.8046_8047insATACAGTC	p.Thr2682fs	Frameshift	PV	1	66
c.8049_8056dup	p.Phe2686Tyrfs*10	Frameshift	PV/LPV	1	29
c.8098A>T	p.Lys2700*	Nonsense	PV/LPV	1	40
c.8122G>A	p.Asp2708Asn	Missense	PV/LPV	1	30
c.8147T>C	p.Val2716Ala	Missense	PV/LPV	2	23, 28
c.8185C>T	p.Gln2729*	Nonsense	PV/LPV	1	19
c.8204_8205dup	p.Asn2736fs	Frameshift	PV	1	23
c.8264_8268del	p.(?)	Frameshift	PV/LPV	1	29
c.8264dup	p.Tyr2755*	Nonsense	PV/LPV	1	29
c.8266A>T	p.Lys2756*	Nonsense	PV/LPV	4	23, 37, 56, 67
c.8321del	p.Val2774Alafs*32	Frameshift	PV	3	18, 29, 57
c.8371_8374del	p.Tyr2791Glyfs*14	Frameshift	PV/LPV	1	37
c.8395_8404del	p.Phe2799Lysfs*4	Frameshift	PV	4	19, 37, 41
c.(?)	p.Glu2807*	Nonsense	PV	1	37
c.8435_8436del	p.S2812Ffs*2	Frameshift	PV	1	44
c.8494C>T	p.Arg2832Cys	Missense	PV/LPV	1	68
c.8545C>T	p.Arg2849*	Nonsense	PV/LPV	1	23
c.8565T>G	p.Ser2855Arg	Missense	PV/LPV	1	27
c.8585-2A>C	p.(?)	Splicing	PV	1	69
c.8655dup	p.Val2886Cysfs*10	Frameshift	PV/LPV	1	29
c.8732C>T	p.Thr2911Ile	Missense	PV/LPV	1	29
c.8737_8738del	p.Asp2913Tyrfs*11	Frameshift	PV/LPV	1	29
c.(?)	p.Phe2958*	Nonsense	PV	1	62
c.8786+1G>A	p.(?)	Splicing	PV/LPV	1	23
c.8874_8877del	p.2958_2959del	In‐frame deletion	PV	1	49
c.8833_8834del	p.Leu2945fs	Frameshift	PV	1	23
c.8973C>A	c.Cys8973Ala	Missense	PV	1	51
c.8977C>T	p.Arg2993*	Nonsense	PV	2	37, 41
c.9019G>T	p.Glu3007*	Nonsense	PV/LPV	1	40
c.9021dup	p.Arg3008Thrfs*55	Frameshift	PV/LPV	1	29
c.9022C>T	p.Arg3008Cys	Missense	PV/LPV	3	19, 23, 45
c.9023G>A	p.Arg3008His	Missense	PV/LPV	1	56
c.9040C>T	p.Gln3014*	Nonsense	PV/LPV	1	29
c.9109C>T	p.Gln3037*	Nonsense	LPV	1	51
c.9139C>T	p.Arg3047*	Nonsense	PV/LPV	2	23, 43
deletion of exons 2-15	p.(?)	CNV	PV	2	24, 40
deletion of exon 9	p.(?)	CNV	PV	1	27
deletion of exons 39-63	p.(?)	CNV	PV	1	24
deletion of exons 57-63	p.(?)	CNV	PV	1	24
deletion of exons 57-59	p.(?)	CNV	PV/LPV	1	65
deletion of exons 62-63	p.(?)	CNV	PV	1	70

## Sheet: BRCA1
DNA change	Amino acid change	Variant type	Variant classification	Patients	References
c.19_47del	p.Arg7Cysfs*24	Frameshift	PV	1	70
c.65T>C	p.Leu22Ser	Missense	PV	2	72, 21
c.68_69del	p.Glu23fs	Frameshift	PV	61	18, 21, 23, 26, 36, 40, 47, 70-86, 93
c.69_79del	p.Cys24Serfs*13	Frameshift	PV/LPV	1	20
c.70_80del	p.Cys24fs	Frameshift	LPV	1	19
c.145G>T	p.Glu49*	Nonsense	PV	1	45
c.181T>G	p.Cys61Gly	Missense	PV	11	21, 28, 47, 55, 64, 71,72, 81, 86
c.185del	p.Pro62Leufs*7	Frameshift	PV	1	87
c.190dup	p.Cys64fs	Frameshift	PV	1	66
c.191G>A	p.Cys64Tyr	Missense	PV	1	71
c.212+1G>A	p.(?)	Splicing	PV/LPV	1	29
c.213-12A>G	p.(?)	Splicing	PV/LPV	1	43
c.301+1G>A	p.(?)	Splicing	PV/LPV	1	88
c.427G>T	p.Glu143*	Nonsense	PV	3	21, 54, 72,
c.514del	p.Gln172Asnfs*62	Frameshift	PV/LPV	3	20, 29, 89
c.593+7A>G	p.(?)	Splicing	PV/LPV	1	75
c.607G>T	p.Glu203*	Nonsense	PV/LPV	1	25
c.668del	p.Lys223Argfs*11	Frameshift	PV	1	41
c.697_698del	p.Val233Asnf*4	Frameshift	PV	2	51, 74
c.798_799del	p.Ser267Lysfs*19	Frameshift	PV	1	21
c.815_824dup	p.Thr276fs	Frameshift	PV	4	26, 53, 71
c.844_850dup	p.Gln284Leufs*5	Frameshift	PV	1	87
c.1016dup	p.Val340Glyfs*6	Frameshift	PV	1	71
c.1088del	p.Asn363Ilefs*11	Frameshift	PV	1	71
c.1179_1180dup	p.Gly394Glufs*17	Frameshift	PV	1	41
c.1259A>G	p.Asp420Gly	Missense	PV	1	30
c.1380dup	p.Phe461Ilefs*19	Frameshift	PV	2	20
c.1556del	p.Lys519Argfs*13	Frameshift	PV/LPV	2	29
c.1687C>T	p.Gln563*	Nonsense	PV	3	20, 71, 89
c.1716dup	p.Ser573Ilefs*13	Frameshift	PV	1	90
c.1953dup	p.Lys652fs	Frameshift	PV	2	30, 72
c.2035A>T	p.Lys679*	Nonsense	PV/LPV	1	29
c.2048del	p.Lys683Serfs*18	Frameshift	PV	1	32
c.2075_2076del	p.His692fs	Frameshift	PV	1	30
c.2125_2126insA	p.Phe709Tyrfs*3	Frameshift	PV	1	36
c.2132dup	p.Cys712Valfs*6	Frameshift	PV	1	90
c.2157dup	p.Glu720fs	Frameshift	PV	1	32
c.2199del	p.Lys734Asnfs*2	Frameshift	PV	2	91, 85
c.2389G>T	p.Glu797*	Nonsense	PV	1	72
c.2405_2406del	p.Val802Glufs*7	Frameshift	PV	1	71
c.2433del	p.Lys812Argfs*3	Frameshift	PV	1	41
c.2475del	p.Asp825Glufs*21	Frameshift	PV/LPV	1	29
c.2576del	p.Lys859Argfs*94	Frameshift	PV	1	38
c.2681_2682del	p.Lys894Thrfs*8	Frameshift	PV	2	80, 85
c.2709_2710del	p.Cys903_Glu904delins*	Frameshift	PV/LPV	2	29
c.2722G>T	p.Glu908*	Nonsense	PV	1	70
c.2800C>T	p.Gln934*	Nonsense	PV	1	30
c.2835dup	p.Ile946fs	Frameshift	PV	1	40
c.2860del	p.Leu954fs	Frameshift	PV	1	30
c.3400G>T	p.Glu1134*	Nonsense	PV	1	29
c.3477_3480del	p.Ile1159Metfs*50	Frameshift	PV	1	64
c.3481_3491del	p.Glu1161Phefs*3	Frameshift	PV	4	18, 29, 57, 71
c.3505_3509del	p.Asp1169fs	Frameshift	PV	1	30
c.3661G>T	p.Glu1221*	Nonsense	PV	1	19
c.3756_3759del	p.Ser1253Argfs*10	Frameshift	PV	2	28, 89
c.3875_3878del	p.Ser1292LeufsTer r14	Frameshift	PV/LPV	1	20
c.3991C>T	p.Gln1331*	Nonsense	PV	1	90
c.4065_4068del	p.Asn1355Lysfs*10	Frameshift	PV	2	29
c.4085dup	p.Asp1362Glufs*6	Frameshift	LPV	1	18
c.4117G>T	p.Glu1373*	Nonsense	PV	1	48
c.4183C>T	p.Gln1348*	Nonsense	PV	1	92
c.4327C>T	p.Arg1443*	Nonsense	PV	3	18, 26, 93
c.4382_4388dup	p.Ser1461Argfs*2	Frameshift	PV	1	29
c.4388_4389ins7	p.Pro1464Alafs*14	Frameshift	PV	1	74
c.4524G>A	p.Trp1508*	Nonsense	PV	2	21, 65
c.4603G>T	p.Glu1535*	Nonsense	PV	1	75
c.4689C>G	p.Tyr1563*	Nonsense	PV	2	26, 29
c.4899dup	p.Arg1634fs	Frameshift	PV/LPV	1	30
c.4986+3G>C	p.(?)	Splicing	PV/LPV	1	43
c.4986+5G>A	p.(?)	Splicing	PV/LPV	2	21, 72
c.5027_5030del	p.Thr1677Ilefs*2	frameshift	PV/LPV	1	20
c.5030_5033del	p.Thr1677Ilefs*2	Frameshift	PV	1	89
c.5123C>A	p.Ala1708Glu	Missense	PV	3	45,71,94
c.5136G>A	p.Trp1712*	Frameshift	PV	1	71
c.5152+1G>T	p.(?)	Splicing	PV	1	71
c.5194-12G>A	p.(?)	Splicing	PV/LPV	1	29
c.5266dup	p.Gln1756Profs*74	Frameshift	PV	37	18, 21, 23, 31, 40, 46, 47, 53,54, 71, 72, 76, 80, 94,95
c.5278-1G>T	p.(?)	Splicing	PV	1	71
c.5319dup	p.Asn1774Glnfs*56	Frameshift	PV	8	18, 57, 71, 78, 83, 87, 96
c.5339T>C	p.Leu1780Pro	Missense	PV/LPV	1	71
c.5363G>T	p.Gly1788Val	Missense	PV	1	71
c.5444G>A	p.Trp1815*	Nonsense	PV	1	54
c.5470_5477del	p.Ile1824Aspfs*3	Frameshift	PV	1	32
c.5483del	p.Cys1828fs	Frameshift	PV	1	30
c.5503C>T	p.Arg1835*	Nonsense	PV/LPV	1	29
c.5558dup	p.Tyr1853*	Nonsense	PV	1	71
deletion of exons 2‐18	p.(?)	CNV	PV	1	55
deletion of exons 3	p.(?)	CNV	PV	1	20
deletion of exons 9-19	p.(?)	CNV	PV/LPV	1	18
deletion of exon 11	p.(?)	CNV	PV	1	15
deletion of exons 13-19	p.(?)	CNV	PV	2	71.72
duplication of exon 13	p.(?)	CNV	PV	1	18
deletion of exon 15	p.(?)	CNV	PV	1	62
deletion of exon 17	p.(?)	CNV	PV	2	71, 97
deletion of exon 20	p.(?)	CNV	PV	1	71

## Sheet: BRCA2
DNA change	Amino acid change	Variant type	Variant classification	Patients	References
c.22_23del	p.Arg8Alafs*5	Frameshift	PV	1	88
c.26del	p.Pro9Glnfs*16	Frameshift	PV/LPV	3	29, 31, 71,
c.67+1G>A	p.(?)	Splicing	PV	1	71
c.67+3A>G	p.(?)	Splicing	LPV	1	65
c.156_157insAlu	p.(?)	Frameshift	PV	2	99, 100
c.204del	p.Lys68Asnfs*12	Frameshift	PV	1	20
c.260_261del	p.Leu88Alafs∗12	Frameshift	PV	1	101
c.262_263del	p.Leu88Alafs*12	Frameshift	PV	1	85
c.273C>A	p.Tyr91*	Nonsense	PV	1	102
c.316+1G>A	p.(?)	Splicing	PV/LPV	2	30, 31
c.318C>T	p.Gln1063*	Nonsense	LPV	1	103
c.516_516+1delGGinsT	p.Lys172Asnfs*	Frameshift	LPV	2	104
c.516+1G>A	p.(?)	Splicing	PV	1	51
c.517-1G>C	p.(?)	Splicing	LPV	1	87
c.574_575del	p.Met192Valfs*13	Frameshift	PV	2	39, 71
c.610del	p.Ser205Valfs*6	Frameshift	PV	1	44
c.631G>A	p.Val211Ile	Missense	PV	2	36, 105
c.631+2T>G	p.(?)	Splicing	PV/LPV	1	85
c.658_659del	p.Val220Ilefs*4	Frameshift	PV/LPV	2	29, 36
c.718_719del	p.Leu240fs	Frameshift	PV/LPV	1	23
c.755_758del	p.Asp252Valfs*24	Frameshift	PV/LPV	3	28, 29, 41
c.771_775del	p.Asn257fs	Frameshift	PV	7	106
c.793+1G>A	p.(?)	Splicing	PV	1	21
c.798del	p.Phe266fs	Frameshift	PV	1	30
c.925dup	p.Ser309fs	Frameshift	PV	1	107
c.927del	p.Leu310Tyrfs*14	Frameshift	PV	1	36
c.961C>T	p.Gln321*	Nonsense	PV	2	24, 74
c.968_971del	p.Val323Glufs*25	Nonsense	PV	1	71
c.994dup	p.Ile332Asnfs*4	Frameshift	PV	1	108
c.1041del	p.Val348*	Nonsense	PV	1	90
c.1189_1190insTTAG	p.Gln397Leufs*25	Frameshift	PV	2	23, 54
c.1237del	p.Leu413Tyrfs*17	Frameshift	PV	1	47
c.1238del	p.Leu413Hisfs*17	Frameshift	PV	1	28
c.1265del	p.Asn422Ilefs*8	Frameshift	PV/LPV	1	29
c.1310_1313del	p.Lys437fs	Frameshift	PV	2	32, 71
c.1389_1390del	p.Thr463_Val464ThrGlyfs	Frameshift	PV	1	71
c.1399A>T	p.Lys467*	Nonsense	PV	1	41
c.1405_1406del	p.Asp469*	Nonsense	PV	1	21
c.1414C>T	p.Gln472*	Nonsense	PV	1	32
c.1444del	p.Ala483Glnfs*2	Frameshift	PV	1	47
c.1670T>G	p.Leu557*	Nonsense	PV	1	18
c.1689G>A	p.Trp563*	Nonsense	PV	1	40
c.1736T>G	p.Leu579*	Nonsense	PV	1	85
c.1756A>T	p.Lys586*	Nonsense	PV	1	32
c.1800T>A	p.Tyr600*	Nonsense	PV	1	71
c.1813del	p.Ile605Tyrfs*9	Frameshift	PV/LPV	4	29, 30, 43, 81
c.1813dup	p.Ile605Asnfs*11	Frameshift	PV	3	65, 109, 74
c.1888dup	p.Thr630fs	Frameshift	PV	1	110
c.1889del	p.Thr630Asnfs	Frameshift	PV	1	71
c.1909+1G>A	p.(?)	Splicing	PV/LPV	1	71
c.1929del	p.Arg645fs	Frameshift	PV/LPV	1	43
c.2092_2092del	p.Leu698Tyrfs	Frameshift	PV/LPV	1	71
c.2094del	p.Gln699Serfs*31	Frameshift	PV	1	28
c.2244C>G	p.Tyr748*	Nonsense	PV	1	52
c.2287del	p.His763Metfs*9	Frameshift	PV/LPV	1	29
c.2330dup	p.Asp777Glufs*11	Frameshift	PV	1	21
c.2484T>G	p.Tyr828*	Nonsense	PV/LPV	1	25
c.2542A>T	p.Lys848*	Nonsense	PV/LPV	1	20
c.2585_2586insC	p.Lys862Asnfs*19	Nonsense	PV	1	97
c.2588dup	p.Asn863Lysfs*18	Frameshift	PV	1	93
c.2612C>A	p.Ser871*	Nonsense	PV	1	71
c.2701del	p.Ala902fs	Frameshift	PV	1	71
c.2743_2747del	p.Thr915fs	Frameshift	PV	2	32, 71
c.2786dup	p.Leu929Phefs*7	Frameshift	PV/LPV	1	29
c.2798_2799del	p.Thr933Argfs*2	Frameshift	PV	1	90
c.2808_2811del	p.Ala938Profs*21	Frameshift	PV	5	19, 49, 93, 111
c.2830A>T	p.Lys944*	Nonsense	PV	2	24, 21
c.2845del	p.Tyr949fs	Frameshift	PV	1	71
c.2905C>T	p.Gln969*	Nonsense	PV	1	71
c.2928del	p.Ser976Sfs	Frameshift	LPV	2	19, 112
c.2957del	p.Asn986fs	Frameshift	PV	1	40
c.2957_2958insG	p.Asn986Lysfs*2	Frameshift	PV	1	71
c.3028A>T	p.Arg1010*	Frameshift	PV	1	28
c.3075_3076delinsTT	p.Lys1025_Lys1026delinsAsn*	Nonsense	PV	1	62
c.3103G>T	p.Glu1035*	Nonsense	PV	1	55
c.3109C>T	p.Gln1037*	Nonsense	PV	3	18, 45, 65
c.3158T>G	p.Leu1053*	Nonsense	PV	1	23
c.3165_3168del	p.Asn1055Lysfs*4	Frameshift	PV	1	46
c.3167_3170del	p.Gln1056Argfs	Frameshift	PV	2	18
c.3170_3174del	p.Lys1057fs	Frameshift	PV	8	57, 93
c.3189_3192del	p.Ser1064Leufs*12	Frameshift	PV	1	18
c.3199del	p.Thr1067Leufs	Frameshift	PV	1	71
c.3264dup	p.Gln1089Sfs*10	Frameshift	PV	1	21
c.3362C>G	p.Ser1121*	Nonsense	PV	4	55
c.3407_3408ins100	p.(?)	Frameshift	PV	2	24, 74
c.3545_3546del	p.Phe1182*	Nonsense	PV	7	19, 20, 23, 27, 93, 62, 71,
c.3572del	p.Lys1191Serfs*6	Frameshift	PV	1	34
c.3599_3600del	p.Cys1200*fs	Frameshift	PV	1	71
c.3631G>T	p.Glu1211*	Nonsense	PV	1	25
c.3689del	p.Ser1230Leufs	Frameshift	PV	1	71
c.3739del	p.Ile1247Leufs*12	Frameshift	PV	1	85
c.3744_3747del	p.Ser1248Argfs*10	Frameshift	PV/LPV	5	28, 29, 31, 74
c.3779del	p.Leu1260Tyrfs	Frameshift	PV	2	21, 24
c.3785C>G	p.Ser1262*	Nonsense	PV	1	71
c.3847_3848del	p.Val1283Lysfs	Frameshift	PV/LPV	8	74, 75, 113, 29, 32, 40, 21
c.3881T>G	p.Leu1294*	Nonsense	PV	1	20
c.3922G>T	p.Glu1308*	Nonsense	PV	1	71
c.3967A>T	p.Lys1323*	Nonsense	PV	1	74
c.3978_3979insTTGC	p.Ala1327Leufs*4	Frameshift	PV	1	74
c.4003G>T	p.Glu1335*	Nonsense	PV	2	57, 85
c.4021del	p.Ser1341Glnfs*33	Frameshift	PV	1	114
c.4103del	p.Leu1368fs	Frameshift	PV	1	23
c.4131_4132insTGAGGA	p.Thr1378*	Nonsense	PV	2	62, 87
c.4171G>T	p.Glu1391*	Nonsense	PV	1	36
c.4213A>G	p.Asn1405Asp	Missense	LPV	1	30
c.4229dup	p.Ala1411Cysfs*3	Nonsense	PV	1	28
c.4284dup	p.Gln1429fs	Frameshift	PV	2	93, 102
c.4363G>T	p.Glu1455*	Nonsense	PV	1	25
c.4380_4381del	p.Ser1461fs	Frameshift	PV	1	25
c.4398_4402del	p.Leu1466Phefs*2	Frameshift	PV	1	39
c.4449del	p.Asp1484fs	Frameshift	PV	2	40, 71
c.4464_4465del	p.His1488Glnfs*25	Frameshift	PV	1	71
c.4471_4474del	p.Leu1491Lysfs*12	Frameshift	PV	2	24, 90
c.4478_4481del	p.Glu1493fs	Frameshift	PV/LPV	2	23, 43
c.4631delA	p.Asn1544Thrfs*2	Frameshift	PV	2	21, 64
c.4638del	p.Phe1546Leufs*22	Frameshift	PV	3	21, 54, 71
c.4684C>T	p.Gln1562*	Nonsense	PV	1	71
c.4690_4691insC	p.Thr1566Aspfs	Frameshift	PV	1	21
c.4691dup	p.Thr1566Aspfs	Frameshift	PV	1	36
c.4735_4744del	p.Ala1579fs	Frameshift	PV	1	71
c.4821_4823delinsC	p.Glu1608fs	Frameshift	PV	1	71
c.4829_4830del	p.Val1610Glyfs*4	Frameshift	PV	2	21, 103
c.4936_4939del	p.Glu1646Glnfs*23	Frameshift	PV	4	24, 71, 74
c.4965C>A	p.Tyr1655*	Nonsense	PV	2	71.74
c.4965C>G	p.Tyr1655*	Nonsense	PV	2	71.74
c.5061del	p.Glu1688fs	Frameshift	PV	1	71
c.5064dup	p.Ala1689Serfs*6	Frameshift	PV	1	18
c.5065_5066delGCinsAAA	p.Ala1689Lysfs*6	Frameshift	PV	1	36
c.5066dup	p.Trp1692Metfs*3	Frameshift	PV	1	114
c.5073dup	p.Trp1692Metfs*3	Frameshift	PV	6	28, 49, 71, 93, 114
c.5130_5133del	p.Tyr1710fs	Frameshift	PV	1	30
c.5157_5161del	p.Asn1719fs	Frameshift	PV	1	23
c.5164_5165del	p.Ser1722fs	Frameshift	PV	1	25
c.5207_5208del	p.Gln1736Argfs*6	Frameshift	PV	2	24, 41
c.5213_5216del	p.Thr1738Ilefs*2	Frameshift	PV/LPV	2	29, 65
c.5217_5220del	p.Tyr1739_Leu1740fs	Frameshift	PV	1	71
c.5238dup	p.Asn1747*	Nonsense	PV	1	115
c.5286T>G	p.Tyr1762*	Nonsense	PV	1	62
c.5303_5304del	p.Leu1768fs	Frameshift	PV	3	23, 24, 26
c.5344C>T	p.Gln1782*	Nonsense	PV	1	25
c.5350_5351del	p.Asn1784Hisfs*2	Frameshift	PV	2	31, 33
c.5351del	p.Asn1784Thrfs*7	Frameshift	PV	2	33, 71
c.5353dup	p.Thr1785fs	Frameshift	PV	1	30
c.5409_5410del	p.Thr1803fs	Frameshift	PV	2	57, 64
c.5410_5411del	p.Val1804Lysfs*2	Frameshift	PV	3	116
c.5482_5486del	p.Lys1828fs	Frameshift	PV	1	30
c.5569G>T	p.Glu1857*	Nonsense	PV	2	18, 21
c.5569del	p.Glu1857Lysfs*6	Frameshift	LPV	1	21
c.5576_5579del	p.Ile1859fs	Frameshift	PV	2	30, 71
c.5578A>T	p.Lys1860*	Nonsense	PV	1	71
c.5582_5583del	p.Lys1861Serfs*11	Frameshift	PV	1	38
c.5603_5606del	p.Asp1868Valfs	Frameshift	PV	1	45
c.5614A>T	p.Lys1872*	Nonsense	PV	1	21
c.5621_5624del	p.Ile1874Argfs*34	Frameshift	PV/LPV	2	29
c.5645C>A	p.Ser1882*	Nonsense	PV/LPV	4	29, 30, 71
c.5681dup	p.Tyr1894*	Nonsense	PV	1	115
c.5681_5682insA	p.Tyr1894fs*1	Frameshift	PV	1	117
c.5682C>G	p.Tyr1894*	Nonsense	PV	2	42, 100
c.5682C>T	p.Tyr1894*	Nonsense	PV	2	40, 71
c.5718_5719del	p.Asn1906fs	Frameshift	PV	2	24, 57
c.5720_5723del	p.Asn1906_Ser1907ins*	Nonsense	PV	1	71
c.5722_5723del	p.Leu1908fs	Frameshift	PV	5	23, 24, 30, 64, 74
c.5723_5724del	p.Leu1908Argfs*2	Frameshift	PV	2	20, 118
c.5796_5797del	p.His1932Glnfs*12	Frameshift	PV	5	20, 59, 71, 89, 90
c.5799_5802del	p.Asn1933Lysfs*29	Frameshift	PV	1	65
c.5810_5811del	p.Ser1937fs*7	Frameshift	LPV	1	44
c.5851_5854del	p.Ser1951Trpfs*11	Frameshift	PV	1	119
c.5857G>T	p.Glu1953*	Nonsense	PV	3	93, 75
c.5864C>A	p.Ser1955*	Nonsense	PV	4	11, 71
c.5909C>A	p.Ser1970*	Nonsense	PV	3	19, 79
c.5946del	p.Ser1982Argfs*22	Frameshift	PV	56	15, 29, 33, 40, 46, 54, 57, 74, 76, 79, 82-84, 87, 96, 119
c.5978T>G	p.Leu1993*	Nonsense	PV	2	29
c.5980C>T	p.Gln1994*	Nonsense	PV	1	71
c.5996dup	p.Phe2000Valfs*3	Frameshift	PV	1	85
c.6024dup	p.Gln2009fs	Frameshift	PV	1	71
c.6037A>T	p.Lys2013*	Nonsense	PV/LPV	3	29, 43, 52
c.6039del	p.Val2014fs	Frameshift	PV	1	71
c.6085G>T	p.Glu2029*	Nonsense	PV	6	120, 121
c.6174del	p.Phe2058Leufs*12	Frameshift	PV	9	36, 87, 103
c.6259del	p.Arg2087Glufs*32	Frameshift	PV	1	21
c.6275_6276del	p.Leu2092Profs*7	Frameshift	PV	8	26, 29, 31, 45, 71, 93
c.6324_6328del	p.Val2109*	Nonsense	PV	1	71
c.6373dup	p.Thr2125Asnfs*4	Frameshift	PV/LPV	2	29, 74
c.6397dup	p.Ser2133Phefs*3	Frameshift	PV	1	71
c.6405_6409del	p.Asn2135Lysfs*3	Frameshift	PV	2	30, 71
c.6408_6414del	p.Asn2137Lysfs*29	Frameshift	PV	1	42
c.6443_6444del	p.Ser2148Tyrfs*2	Frameshift	PV	1	18
c.6444dup	p.Ile2149Tyrfs*2	Frameshift	PV	1	113
c.6444_6445del	p.Ser2148fs	Frameshift	PV	2	57, 122
c.6446_6450del	p.Ile2149fs	Frameshift	PV	1	30
c.6468_6469del	p.Gln2157Ilefs*18	Frameshift	PV	6	20, 71, 73, 89, 94
c.6469C>T	p.Gln2157*	Nonsense	PV	1	28
c.6486_6489del	p.Lys2162fs*5	Frameshift	PV	3	18, 20, 123
c.6591_6592del	p.Glu2198Asnfs*4	Frameshift	PV	3	62, 113, 124
c.6601del	p.Phe2200_Ser2201ins*	Frameshift	PV	1	125
c.6643del	p.Tyr2215Thrfs*14	Frameshift	PV	1	87
c.6644_6647del	p.Tyr2215Serfs*13	Frameshift	PV/LPV	1	29
c.6699del	p.Ala2233fs	Frameshift	PV	1	57
c.6702del	p.Phe2234fs	Frameshift	PV	1	64
c.6761_6762del	p.Phe2254Tyrfs*6	Frameshift	PV/LPV	2	29
c.6922A>T	p.Lys2308*	Nonsense	LPV	1	30
c.6952C>T	p.Arg2318*	Nonsense	PV	3	30, 35, 62
c.6959T>A	p.Leu2320*	Nonsense	PV	1	31
c.6990_6994del	p.Ile2330_Cys2332fs	Frameshift	PV	1	71
c.6998dup	p.Pro2334fs	Frameshift	PV	1	23
c.7007+5G>A	p.(?)	Splicing	LPV	1	20
c.7007G>A	p.Arg2336His	Missense	PV	2	32, 93
c.7007+2TG	p.(?)	Splicing	PV	1	26
c.7008-1G>A	p.(?)	Splicing	PV	1	71
c.7008-2A>T	p.(?)	Splicing	PV	2	36, 75
c.7025_7026del	p.Gln2342Argfs*17	Frameshift	PV/LPV	1	29
c.7047dup	p.Thr2350fs	Frameshift	PV	1	18
c.7060C>T	p.Gln2354*	Nonsense	PV	1	28
c.7069_7070del	p.Leu2357Valfs*2	Frameshift	PV/LPV	6	29, 45
c.7115C>G	p.Ser2372*	Nonsense	PV	1	114
c.7133C>G	p.Ser2378*	Nonsense	PV	1	27
c.7180A>T	p.Arg2394*	Nonsense	PV	2	20, 63
c.7211_7212del	p.Lys2404fs	Frameshift	PV	2	70, 100
c.7258G>T	p.Glu2420*	Nonsense	PV	1	71
c.7301del	p.Lys2434fs	Frameshift	PV	1	71
c.7307del	p.Asn2436Thrfs*31	Frameshift	PV/LPV	1	75
c.7341_7342del	p.Asn2447Lysfs*3	Frameshift	PV	1	47
c.7409dup	p.Thr2471Hfs*4	Frameshift	PV	1	44
c.7422dup	p.Glu2475Argfs*22	Frameshift	PV/LPV	1	29
c.7435+2T>A	p.(?)	Splicing	PV/LPV	1	29
c.7480C>T	p.Arg2494*	Nonsense	PV	3	30, 71, 126
c.7522G>A	p.Gly2508Ser	Missense	PV/LPV	1	25
c.7558C>T	p.Arg2520*	Nonsense	PV	2	88, 127
c.7618-1G>A	p.(?)	Splicing	PV	2	121
c.7659del	p.Asn2553Lysfs*95	Frameshift	PV/LPV	1	76
c.7665_7666insAlu	p.(?)	Frameshift	PV	1	71
c.7666_7667dup	p.Asn2556Lysfs*93	Frameshift	PV	1	34
c.7734_7739delinsCTGATGGTG	p.Ile2579*	Nonsense	PV	1	71
c.7745_7751dup	p.Gly2585fs	Frameshift	LPV	1	30
c.7758_7761del	p.Trp2586*	Nonsense	PV	1	44
c.7795G>T	p.Glu2599*	Nonsense	PV	1	71
c.7805+1G>A	p.(?)	Splicing	PV	1	19
c.7805G>C	p.Arg2602Thr	Missense	PV	1	45
c.7806-2A>G	p.(?)	Splicing	PV/LPV	1	121
c.7806-1G>T	p.(?)	Splicing	PV	1	30
c.7908T>A	p.Cys2636*	Frameshift	PV	1	85
c.7913_7917del	p.Phe2638*	Nonsense	PV	1	65
c.7958T>C	p.Leu2653Pro	Missense	PV	1	23
c.7974C>G	p.Tyr2658*	Nonsense	PV	1	128
c.7976G>A	p.Arg2659Lys	Missense	PV	1	64
c.7976+1G>A	p.(?)	Splicing	PV/LPV	1	29
c.7977‐1G>T	p.(?)	Splicing	PV/LPV	2	26, 66
c.7977‐1G>C	p.(?)	Splicing	PV	1	23
c.7988A>T	p.Glu2663Val	Missense	PV	1	26
c.8009C>T	p.Ser2670Leu	Missense	PV/LPV	1	72
c.8023A>G	p.Ile2675Val	Missense	PV	1	30
c.8057T>C	p.Leu2686Pro	Missense	PV/LPV	2	20, 24
c.8147T>C	p.Val2716Ala	Missense	PV	1	28
c.8167G>C	p.Asp2723His	Missense	PV/LPV	3	29
c.8168A > G	p.Asp2723Gly	Missense	PV	1	129
c.8177A>G	p.Tyr2726Cys	Missense	PV/LPV	1	80
c.8243G>A	p.Gly2748Asp	Missense	PV/LPV	1	29
c.8247_8248del	p.Lys2750Aspfs*13	Frameshift	PV	1	29
c.8297del	p.Thr2766Asnfs*11	Frameshift	PV	1	18
c.8332-1G>T	p.(?)	Splicing	PV/LPV	1	32
c.8364G>A	p.Trp2788*	Nonsense	PV	1	45
c.8400_8402delinsAAAA	p.Phe2801Lysfs*11	Frameshift	PV	1	65
c.8487+1G>C	p.(?)	Splicing	PV	1	23
c.8504C>A	p.Ser2835*	Nonsense	PV/LPV	1	30
c.8537_8538del	p.Glu2846Glyfs*22	Frameshift	PV	9	21, 36, 74, 93
c.8548_8551del	p.Glu2850fs*12	Frameshift	PV	1	71
c.8575del	p.Gln2859Lysfs	Frameshift	PV	1	71
c.8589dup	p.Ala2864fs	Frameshift	PV	1	30
c.8594dup	p.Leu2865Phefs*4	Frameshift	PV/LPV	1	29
c.8594T>A	p.Leu2865*	Nonsense	PV	1	20
c.8629G>T	p.Glu2877*	Nonsense	PV	1	30
c.8677C>T	p.Gln2893*	Nonsense	PV	3	36, 93, 103
c.8755-1G>A	p.(?)	Splicing	PV/LPV	3	43, 52
c.8837T>A	p.Leu2946*	Nonsense	PV/LPV	1	43
c.8878C>T	p.Gln2960*	Nonsense	PV	2	27, 71
c.8904del	p.Val2969fs	Frameshift	PV	2	23, 71
c.8953+1G>T	p.(?)	Splicing	PV/LPV	1	29
c.8954_8955delTTinsAA	p.Val2985Glu	Missense	PV	1	52
c.8975_9100del	p.Pro2992_Thr3033del	In‐frame deletion	PV/LPV	1	71
c.8978_8991del	p.Ser2993fs	Frameshift	PV	1	71
c.9004G>A	p.Glu3002Lys	Missense	PV/LPV	3	93, 29, 36
c.9016_9017del	p.Tyr3006Glnfs*11	Frameshift	PV	1	34
c.9018C>A	p.Tyr3006*	Nonsense	PV	1	71
c.9070_9073del	p.Asn3024Tyrfs*3	Frameshift	PV	2	21, 34
c.9076C>T	p.Gln3026*	Nonsense	PV	2	30, 35
c.9090dup	p.Thr3030fs	Frameshift	PV	1	57
c.9097dup	p.Thr3033Asnfs*11	Frameshift	PV	3	18, 71, 87
c.9100C>T	p.Gln3034*	Nonsense	PV/LPV	1	29
c.9109C>T	p.Gln3037*	Nonsense	PV	1	30
c.9117G>A	p.Pro3039=	Splicing	PV/LPV	1	29
c.9181+1G>T	p.(?)	Splicing	PV	1	125
c.9253del	p.Thr3085fs	Frameshift	PV	1	71
c.9275_9278del	p.Tyr3092fs	Frameshift	PV	1	55
c.9285C>A	p.Asp3095Glu	Missense	PV/LPV	1	56
c.9294C>G	p.Tyr3098*	Nonsense	PV	2	57, 64
c.9350del	p.His3117fs	Frameshift	PV	1	71
c.9371A>T	p.Asn3124Ile	Missense	PV	2	18, 21
c.9382C>T	p.Arg3128*	Nonsense	PV	1	30
c.9403del	p.Leu3135Phefs*28	Frameshift	PV/LPV	3	29,55, 81
c.9435_9436del	p.Ser3147Cysfs*2	Frameshift	PV	2	62.74
c.9441del	p.Ser3147fs	Frameshift	PV	1	57
c.9498del	p.Glu3167Argfs*50	Frameshift	PV	1	20
c.9810dup	p.Asp3272Glyfs*5	Frameshift	PV	1	21
c.9867del	p.Phe3289Leufs*24	Frameshift	PV/LPV	2	29, 74
c.10095delCinsGAATTATATCT	p.Ser3366Asnfs	Frameshift	PV/LPV	1	113
5’UTR_EX1del	p.(?)	CNV	PV	1	26
5'UTR_3'UTRdel	p.(?)	CNV	PV	1	47
deletion of exons 1-2	p.(?)	CNV	PV	1	71

## Sheet: CDKN2A
DNA change	Amino acid change	Variant type	Variant classification	Patients	References
c.-201_-198delinsCTT	p.(?)	Frameshift	LPV	4	20, 130, 131
c.-34G>T	p.(?)	Splicing	PV	3	24, 47, 74
c.44G>A	p.Trp15*	Nonsense	PV	2	53, 132
c.45_88del	p.Trp15Cysfs*14	Frameshift	PV	1	97
c.47T>G	p.Leu16Arg	Missense	PV/LPV	3	29
c.47_50del	p.Leu16fs	frameshift	PV	1	40
c.52_57del	p.Thr18_Ala19del	In-Frame deletion	LPV	1	133
c.71G>C	p.Arg24Pro	Missense	PV/LPV	7	21, 22, 28, 29, 74,134
c.79G>T	p.Glu27*	Nonsense	PV	5	20, 131, 135
c.97_98insC	p.Glu33Alafs*11	Frameshift	PV	1	19
c.104G>C	p.Gly35Ala	Missense	PV/LPV	2	23
c.131dup	p.Tyr44*	Nonsense	PV	3	74, 97
c.142C>A	p.Pro48Thr	Missense	PV/LPV	3	28, 136, 137
c.146T>G	p.Ile49Ser	Missense	PV/LPV	3	96, 138
c.148C>T	p.Gln50*	Nonsense	PV	2	74, 139
c.159G>C	p.Met53Ile	Missense	PV	8	26, 74, 62, 138, 140, 141
c.170C>T	p.Ala57Val	Missense	PV	1	142
c.176T>G	p.Val59Gly	Missense	PV/LPV	2	21, 143
c.194T>C	p.Leu65Pro	Missense	PV/LPV	2	20, 135
c.203C>T	p.Ala68Val	Missense	LPV	1	144
c.212_225del	p.Asn71fs	Frameshift	PV	1	57
c.225_243del	p.Ala76Cysfs*64	Frameshift	PV	7	27, 54, 74, 134, 145, 146
c.240_253del14	p.Pro81Cysfs*34	Frameshift	PV	3	29, 43, 147
c.242C>A	p.Pro81His	Missense	LPV	3	97, 141
c.251A>C	p.Asp84Ala	Missense	LPV	2	23
c.258_278del	p.Arg87_Thr93del	In-Frame deletion	LPV	1	183
c.260G>C	p.Arg87Pro	Missense	PV/LPV	3	133, 147, 148
c.283del	p.Val95Trpfs*51	Frameshift	PV	1	149
c.284_285insG	p.Val95Glyfs	Frameshift	LPV	1	144
c.286delG	p.Val96Cysfs*50	Frameshift	PV	3	31, 74
c.296G>C	p.Arg99Pro	Missense	LPV	2	30, 139
c.301G>T	p.Gly101Trp	Missense	PV	26	11, 20,28, 50, 53, 64, 74, 131, 135, 144,150
c.335_337dup	p.Arg112dup	Frameshift	PV/LPV	11	26, 40, 134, 151, 184
c.337_338insGTC	p.Arg112dup	In-Frame duplication	LPV	2	151
c.340_355del	p.Pro114Argfs*27	Frameshift	LPV	1	21
c.355G>T	p.Glu119*	Nonsense	LPV	1	139
c.358delG	p.Glu120Serfs*26	Frameshift	PV	1	152
c.377T>A	p.Val126Asp	Missense	PV	13	20, 27, 28, 50, 74, 147, 148, 153
c.430C>T	p.Arg144Cys	Missense	LPV	1	154
c.442G>A	p.Ala148Thr	Missense	LPV	3	96, 147
c.457G>T	p.Asp153Tyr	Missense	PV/LPV	5	29, 21, 50

## Sheet: MLH1
DNA change	Amino acid change	Variant type	Variant classification	Patients	References
c.191A>G	p.Asn64Ser	Missense	LPV	1	19
c.199G>A	p.Gly67Arg	Missense	PV/LPV	1	29
c.232G>T	p.Glu78*	Nonsense	PV/LPV	1	73
c.238T>G	p.Phe80Val	Missense	LPV	1	40
c.390C>G	p.Tyr130*	Nonsense	PV/LPV	1	58
c.453+1G>T	p.(?)	Splicing	LPV	1	39
c.677+3A>G	p.(?)	Splicing	PV/LPV	3	29, 40, 49
c.794 G > C	p.Arg 265Pro	Missense	LPV	1	155
c.1153C>T	p.Arg385Cys	Missense	PV/LPV	1	34
c.1210_1211del	p.Leu404fs	Frameshift	PV	1	43
c.1410-2A>G	p.(?)	Splicing	LPV	1	20
c.1489dup	p.Arg497Profs*6	Frameshift	PV	1	29
c.1731G>A	p.Ser577=	Splicing	PV	2	21, 156
c.1852_1854del	p.Lys618del	In‐frame deletion	PV	1	29
c.1855G>A	p.Ala619Thr	Missense	LPV	1	30
c.1973_1975del	p.Leu658del	In-frame deletion	LPV	1	157
c.2041G>A	p.Ala681Thr	Missense	PV/LPV	2	29, 110
c.2250C>G	p.Y750*	Nonsense	LPV	1	19
duplication of exons 9-12	p.(?)	CNV	LPV	1	24

## Sheet: MSH2
DNA change	Amino acid change	Variant type	Variant classification	Patients	References
c.301G>T	p.Glu101*	Nonsense	PV	1	97
c.528_529del	p.Cys176*	Nonsense	PV	1	20
c.940C>T	p.Gln314*	Nonsense	PV	1	158
c.942+3A>T	p.(?)	Splicing	PV	1	57
c.1046C>T	p.Pro349Leu	Missense	PV	3	31, 54, 156
c.1147C>T	p.Arg383*	Nonsense	PV	1	159
c.1204C>T	p.Gln402*	Nonsense	PV	1	160
c.1226_1227del	p.Gln409fs	Frameshift	PV	1	43
c.1786_1788del	p.Asn596del	in-frame deletion	PV	2	27, 33
c.1906G>C	p.Ala636Pro	Missense	PV	2	21, 73
deletion of exons 1-3	p.(?)	CNV	PV/LPV	2	27, 156
deletion of exon 9	p.(?)	CNV	PV/LPV	2	20, 24

## Sheet: MSH6
DNA change	Amino acid change	Variant type	Variant classification	Patients	References
c.125_126insT	p.Ser43Phefs*47	Frameshift	PV/LPV	1	54
c.260+1G>C	p.(?)	Splicing	LPV	1	40
c.261-1G>C	p.(?)	Splicing	PV/LPV	1	40
c.467C>G	p.Ser156*	Nonsense	PV/LPV	1	29
c.1094G>A	p.Trp365*	Nonsense	PV/LPV	1	29
c.1306_1307dup	p.His437Thrfs*17	Frameshift	PV/LPV	1	29
c.1610_1613del	p.Lys537fs	Frameshift	PV/LPV	1	43
c.1804_1805del	p.Ser602fs	Frameshift	PV	1	25
c.2230dup	p.Glu744Glyfs*12	Frameshift	PV	1	47
c.2731C>T	p.Arg911*	Nonsense	PV	1	57
c.3018C>G	p.Tyr1006*	Nonsense	PV	1	161
c.3114T>G	p.Tyr1038*	Nonsense	PV	1	112
c.3202C>T	p.Arg1068*	Nonsense	PV	1	43
c.3261dup	p.Phe1088Leufs*5	Frameshift	PV	1	29
c.3268G>T	p.Glu1090*	Nonsense	PV	1	21
c.3312dup	p.Gly1105fs	Frameshift	PV	1	22
c.3529C>G	p.Leu1177Val	Missense	LPV	1	30
c.3804dup	p.Cys1269Metfs*6	Frameshift	PV	1	31
c.3938_3939insTCAAAAGGGACATAGAAAA	p.Ile1313fs	Frameshift	PV/LPV	1	57
c.3939_3957dup19	p.Ala1320Serfs*5	Frameshift	PV/LPV	1	29
c.3959_3962del	p.Ala1320Glufs*6	Frameshift	PV/LPV	2	29, 70
c.3968_3969insTGAGAAGATGAATC	p.Gln1328Leufs*4	Frameshift	PV/LPV	1	54
c.4065_4066 insTTGA	p.(?)	Frameshift	PV/LPV	1	162
c.4075_4076 insAATT	p.(?)	Frameshift	PV/LPV	1	162
deletion of exon 2	p.(?)	CNV	PV	1	62

## Sheet: PALB2
DNA change	Amino acid change	Variant type	Variant classification	Patients	References
c.2T>C	p.Met1Thr	Missense	LPV	1	40
c.3G>A	p.Met1Ile	Missense	LPV	1	38
c.110G>A	p.Arg37His	Missense	LPV	1	163
c.172_175del	p.Gln60Argfst*7	Frameshift	PV/LPV	15	31, 57, 64, 86
c.393_394insC	p.Val132Argfs*3	Frameshift	PV	1	34
c.509_510del	p.Arg170Ilefs*14	Frameshift	PV	4	23, 164, 165
c.522_523del	p.Arg175Thrfs*9	Frameshift	LPV	1	166
c.609del	p.Lys203fs	Frameshift	PV	1	30
c.654del	p.D219Tfs*4	Frameshift	PV	1	44
c.695del	p.Gly232fs	Frameshift	PV	1	30
c.697del	p.Val233Leufs*5	Frameshift	PV	1	165
c.707dup		Frameshift	PV/LPV	1	22
c.751C>T	p.Gln251*	Nonsense	PV	2	40, 51
c.758dup	p.Ser254Ilefs*3	Frameshift	PV/LPV	2	62, 93
c.839del	p.Ans280Tfs	Frameshift	PV	1	19
c.948del	p.Thr317Glnfs*5	Frameshift	PV	2	29, 24
c.1195_ 1196insACAGTGC	p.Pro399Hisfs*4	Frameshift	PV/LPV	1	34
c.1206del	p.Leu403fs	Frameshift	PV	1	32
c.1240C>T	p.Arg414*	Nonsense	PV	5	44, 47, 59, 167
c.1258C>T	p.Gln420*	Nonsense	PV	1	67
c.1266del	p.Val423*	Nonsense	PV	1	28
c.1314del	p.Phe440Leufs*12	Frameshift	PV	1	168
c.1424dup	p.Arg476Lysfs*11	Frameshift	PV	1	31
c.1538del	p.Thr513Lysfs*48	Frameshift	PV/LPV	1	166
c.1633G>T	p.Glu545*	Nonsense	PV	1	18
c.1653T>A	p.Tyr551*	Nonsense	PV/LPV	2	39, 15
c.1675_1676inv	p.Gln559*	Nonsense	PV	1	169
c.1685-2A>G	p.(?)	Splicing	LPV	1	166
c.1725dup	p.Ser576Glufs*2	Frameshift	PV/LPV	1	170
c.1838del	p.Gln613Argfs*15	Frameshift	PV/LPV	1	165
c.2032del	p.Leu678Tyrfs*31	Frameshift	PV	1	166
c.2108T>G	p.Leu703*	Nonsense	PV	1	44
c.2167_2168del	p.Met723fs	Frameshift	PV	1	32
c.2192T>G	p.Leu731*	Nonsense	PV/LPV	1	18
c.2218C>T	p.Gln740*	Nonsense	PV/LPV	1	53
c.2235del	p.Ala746Hisfs*18	Frameshift	PV	1	166
c.2257C>T	p.Arg753*	Nonsense	PV	1	32
c.2296_2297del	p.Val767Leufs*5	Frameshift	PV	1	29
c.2323C>T	p.Gln775*	Nonsense	PV	1	97
c.2386G>T	p.Gly796*	Nonsense	PV/LPV	1	19
c.2515-1G>T	p.(?)	Splicing	LPV	1	171
c.2642_2645dup	p.Cys882Trpfs*3	Frameshift	PV	1	46
c.2692T>C	p.Trp898Arg	Missense	LPV	1	163
c.2712G>A	p.Trp904*	Nonsense	PV	3	23, 166
c.2718G>A	p.Trp906*	Nonsense	PV	1	29
c.2727_2728del	p.Thr911fs	Frameshift	PV/LPV	2	21, 23
c.2730T>A	p.Tyr910*	Nonsense	PV/LPV	1	15
c.2760_2761insA	p.Gln921fs	Frameshift	PV	1	32
c.2771del	p.Pro924Glnfs*11	Frameshift	PV	1	166
c.2837del	p.Ala946Aspfs*16	Frameshift	PV	1	166
c.2888del	p.Ser963Leufs*4	Frameshift	PV	1	166
c.2915del	p.Leu972fs	Frameshift	PV	1	23
c.2923_2924del	p.Arg975Glufs*4	Frameshift	PV	1	62
c.3113G>A	p.Trp1038*	Nonsense	PV	2	29, 57
c.3114-1G>A	p.(?)	Splicing	LPV	2	51
c.3116del	p.Asn1039fs	Frameshift	PV/LPV	5	23, 24, 46, 64, 171
c.3256del	p.Arg1086fs	Frameshift	PV/LPV	1	23
c.3256C>T	p.Arg1086*	Nonsense	PV/LPV	5	41, 48, 171
c.3350+4A>G	p.(?)	Splicing	LPV	3	29, 32
c.3350+5G>A	p.(?)	Splicing	LPV	1	44
c.3362del	p.Gly1121Valfs*3	Frameshift	LPV	1	64
c.3426_3427insA	p.Leu1143fs	Frameshift	PV	1	32
c.3455del	p.Pro1152Hisfs*11	Frameshift	PV	1	172
c.3456dup	p.Pro1153Thrfs*4	Frameshift	PV	2	29, 43
c.3483del	p.Phe1161Leufs*2	Frameshift	LPV	1	63
c.3549C>A	p.Tyr1183*	Nonsense	PV	4	29, 40, 43, 173
deletion of exon 11	p.(?)	CNV	PV	1	65
duplication of exon 11	p.(?)	CNV	PV	1	166
deletion of exons 12-13	p.(?)	CNV	PV	2	26, 174
deletion of exon 13	p.(?)	CNV	PV	1	24

## Sheet: PMS2
DNA change	Amino acid change	Variant type	Variant classification	Patients	References
c.1A>T	p.Met1Leu	Missense	PV/LPV	1	26
c.116del	p.Val39fs	Frameshift	PV/LPV	1	40
c.137G>T	p.Ser46Ile	Missense	LPV	4	26, 24, 46, 93
c.631C>T	p.Arg211*	Nonsense	PV	1	40
c.903G>T	p.Lys301Asn	Missense	LPV	1	29
c.1076dup	p.Leu359fs	Frameshift	PV	1	21
c.1687C>T	p.Arg563*	Nonsense	PV	2	24, 41
c.1738A>T	p.Lys580*	Nonsense	PV	1	57
c.1831dup	p.Ile611Phefs*2	Frameshift	PV	1	24
c.1831delinsTT	p.Ile611Phefs*2	Frameshift	PV	1	73
c.2117del	p.Lys706fs	Frameshift	PV	1	175
c.2174+1G>A	p.(?)	Splicing	PV	1	47
c.2175-1G>A	p.(?)	Splicing	LPV	1	72
deletion of exon 11	p.(?)	CNV	PV/LPV	1	154
deletion of exons 11-14	p.(?)	CNV	PV	1	21
deletion of exon 14	p.(?)	CNV	PV	1	26

[truncated: 2 more sheets: STK11, TP53]
