# Supplementary material for: Understanding the Genetic Landscape of Pancreatic Ductal Adenocarcinoma to Support Personalized Medicine: A Systematic Review
Source: Cancers (Basel). 2023 Dec 21;16(1):56. doi: 10.3390/cancers16010056 (PMC10778202; doi:10.3390/cancers16010056)
Supplement: Supplementary file 1 [file cancers-16-00056-s001.zip › Table_S2_Proof_final_version.xlsx]

## Sheet: Foglio1
Table S2: Data characteristics of included studies
Authors	Year of pubblications	Study design	Population	Genes analyzed in the study
Chaffee et al	2018	Cohort	USA	APC, ATM, BMPR1A, BRCA1, BRCA2, CDK4, CDKN2A, EPCAM, MLH1, MSH2, MSH6, PALB2, PMS2, SMAD4, STK11,TP53,BARD1, BRIP1, CDH1, CHEK2, MUTYH/MYH, NBN, PTEN, RAD51C, and RAD51D
Crowley et al	2023	Cohort	USA	BRCA1, BRCA2, ATM , PALB2, NTHL1, CHEK2, APC, KRAS , TP53 and ARID1A
Golan et al	2021	Cohort	North America	BRCA1, BRCA2 and PALB
Shindo et al	2017	Cohort	USA	BRCA2, ATM, PALB2, BRCA1, CDKN2A, MLH1, MSH2, PRSS1, STK11,TP53,MSH6, PMS2, CDH1, RAD51C, RAD51D, BUB1B, and FANCJ,FANCA, FANCC, FANCG, FANCL, ARID1A, RECQL4, XRCC2, XRCC3, ERCC4, TERT, BAP1, BUB1, BUB3, and RNF43
Puccini et al	2022	Cohort	Italy	APC, ARID1A, ARID1B, ARID2, ATM, ATR, ATRX, BAP1, BARD1, BMPR1A, BRCA1, BRCA2, BRIP1, CDC73, CDK12, CDK4, CDKN2A, CHEK1, CHEK2, COL7A1, CPA1, EPCAM, ERCC4, FAM175A, FANCA, FANCB, FANCC, FANCD2, FANCE, FANCF, FANCG, FANCL, MLH1, MRE11, MSH2, MSH6, NBN, PALB2, PMS2, PRSS1, RABL3, RAD50, RAD51, RAD51B, RAD51C, RAD51D, RET, SPINK1, STK11, SUFU, and TP53
Lowery et al	2018	Cohort	USA	ALK, APC, ATM, BAP1, BARD1,BLM, BMPR1A, BRCA1, BRCA2 , BRIP1, CDH1, CDK4, CDKN2A, CHEK2, EGFR, EPCAM, FAM175A, FH, FLCN, GATA2, GREM1, HRAS, JAK2, KIT, KRAS, MAX, MEN1, MET, MITF, MLH1, MRE11A, MSH2, MSH6, MUTYH, 36, NF1, NF2, NRAS, PALB2, PAX5, PDGFRA, PHOX2B, PMS2, POLE, PTCH1, PTEN, RAD50, RAD51, RAD51B, RAD51C, RAD51D, RB1, RECQL4, RET, RUNX1, SDHA, SDHAF2, SDHB, SDHC, SMAD3, SMAD4, SMARCA4, …
Hu et al	2018	Cohort	not reported	APC, ATM, BAP1, BARD1, BRCA1, BRCA2, BRIP1, BMPR1A, CDH1, CDK4, CDKN2A, CHEK2, EPCAM, f FH, FLCN, GREM1, MAX, MEN1, MET, MITF, MLH1, MRE11A, MSH2, MSH6, MUTYH, NBN, NF1, PALB2, PMS2, POLD1, POLE, PTEN, RAD50, RAD51C, RAD51D, RET, SDHA, SDHAF2, SDHB, SDHD, SDHC, SMAD4, SMARCA4, STK11, TMEM127, TP53, TSC1, TSC2, and VHL
Astiazaran-Symonds et al	2022	Cohort	United Kingdom and North America	Exome sequencing
Antwi et al	2019	Cohort	USA	APC, ATM, BARD1, BRCA1, BRCA2, BRIP1, CDKN2A, CHEK2, FANCC, MLH1, MSH2, MSH6, NBN, PALB2, PMS2, PRSS1, RAD51C, RAD51D, TP53,CDH1, PTEN, and EPCAM
Xiong et al	2021	Cohort	China	ABL1, ABL2, ACVR1, ACVR1B, ADGRA2, AGO2, AIP, AKT1, AKT2, AKT3, ALK, ALOX12B, AMER1, ANKRD11, APC, AR, ARAF, ARFRP1, ARID1A, ARID1B, ARID2, ARID5B, ASXL1, ASXL2, ATM, ATR, ATRX, AURKA, AURKB, AXIN1, AXIN2, AXL, B2M, BABAM1, BAP1, BARD1, BAX, BBC3, BCL10, BCL11A, BCL2, BCL2L1, BCL2L11, BCL2L2, BCL6, BCOR,, BCORL1, BIRC3, BIRC5, BLCAP, BLK, BLM, BMPR1A, BRAF, BRCA1, BRCA2, BRD3, BRD4, BRIP1, BTG1, …
Chittenden et al	2021	Cohort	USA	ATM, BRCA1, BRCA2, PALB2MLH1, MSH2, MSH6, EPCAM, CDKN2A, CHECK2, NBN, and STK11
Cremin et al	2020	Cohort	North America	PC, ATM, BAP1, BARD1, BMPR1A, BRCA1, BRCA2, BRIP1, CDH1, CDK4, CDKN2A (p14ARF and p16INK4a), CHEK2, EPCAM, GREM1, MITF, MLH1, MSH2, MSH6, MUTYH, NBN, PALB2, PMS2, POLD1, POLE, PTEN, RAD51C, RAD51D, SMAD4, STK11, and TP53
Dal Buono et al	2023	Cohort	Italy	APC, ATM, BRCA1, BRCA2, BAP1, CDK4, CDKN2A, CHEK2, EPCAM, MITF, MLH1, MSH2, MSH6, PALB2, PMS2, SMAD4, STK11, FANCM, and TP53
Hu et al	2018	Cohort	USA	ATM, BARD1, BRCA1, BRCA2, BRIP1, CDH1, CDKN2A, CHEK2, FANCC, MLH1, MRE11A, MSH2, MSH6, NBN, NF1, PALB2, PMS2, PTEN, RAD51C, RAD51D, and TP53
Mizukami et al	2020	Cohort	Japan	APC, ATM, BARD1, BMPR1A, BRCA1, BRCA2, BRIP1, CDK4, CDKN2A, CDH1, CHEK2, EPCAM, HOXB13, NBN, NF1, MLH1, MSH2, MSH6, MUTYH, PALB2, PMS2, PTEN, RAD51C, RAD51D, SMAD4, STK11, and TP53
Rabe et al	2022	Cohort	USA	ATM, BRCA1, BRCA2, CDKN2A, MLH1, and TP53
Yin et al	2022	Cohort	China	ARID1A, ATM, BRCA1/2, PALB2, BRIP1, ERCC4, FANCA, FANCC, FANCG, FANCL, FANCJ, RAD51C, RAD51D, RECQL4, XRCC2, and XRCC3
Slavin et al	2018	Cohort	United States and Latin America	Exome sequencing
Takai et al	2016	Cohort	Japan	ATM, BARD1, BRCA1, BRCA2, BRIP1, CDH1, CHEK2, MLH1, MRE11, MSH2, MSH6, MUTYH, NBN, PALB2, PMS1, PMS2, PTEN, RAD50, RAD51C, STK11, and TP53
Takai et al	2022	Cohort	Japan	Exome sequencing
Smith et al	2018	Cohort	North America	BRCA1, BRCA2, PALB2, and ATM
Hutchings et al	2019	Cohort	USA	ATM
Goldstein et al	2020	Cohort	USA	ABL1, ABL2, ACVR1, ACVR1B, AJUBA, AKT1, AKT2, AKT3, ALK, , APC, AR, ARAF, ARID1A, ARID1B, ARID2, ARID5B, ASXL1, ATM, ATR, ATRX, AXIN1, AXIN2, AXL, BTK,BRCA1, BRCA2, CARD11, CASP8, CCNE1, CD79A, CDC73, CDK12, CDK6, CDNK2A, CHEK1, CHEK2, CIC, COL2A1, CREBBP, CTCF, CTNNB1, CYP2C19, DAXX, DDR2, DNMT3A, EGFR, ELF3, EP300, EPHA2, EPHA3, EPHA5, ERBB2, ERBB3, ERBB4, ERCC2, ERCC3, ERCC4, ERCC5, ESR1, FANC…
Walker et al	2019	Cohort	USA	APC, ATM, BRCA2, CFTR, CHEK2, ERCC4, MLH1, MUTYH, and TP53
Zimmermann et al	2021	Cohort	USA	APC, ATM, AXIN2, BARD, BMPR1A, BRCA1, BRCA2, BRIP1, BUB1B, CDH1, CDK4, CDKN2A, CFTR, CHEK2, CPA1, CTRC, DICER1, EPCAM, FANCC, FANCG , GREM1,KIT, MEN1,MLH1, MRE11A, MSH2, MSH6, MUTYH, NBN, NF1, PALB2, PALLD, PDGFRA, PMS2, POLD1, POLE, PRSS1, PTEN, RAD50, RAD51C, RAD51D, SDHA, SDHB, SDHC, SDHD ,SMAD4, SMARCA4, SPINK1, STK11, TP53, TSC1, TSC2, and VHL
Ryu et al	2023	Cohort	Korea	APC, ATM, BARD1, BRCA1, BRCA2, BRIP1, CDH1, CHEK2, EPCAM, MEN1, MLH1, MSH2, MSH6, MUTYH, NBN, PALB2, PMS2, PTEN, RAD50, RAD51C, RET, STK11, TP53, NF1, RAD51D, POLD1, POLE, and SMAD4
Shui et al	2021	Cohort	China	ABL1, ABL2, ACVR1B, ACVR2A, ADAM29, AKT1, AKT2, AKT3, ALK, AMER1, APC, AR, ARAF, ARFRP1, ARID1A, ARID1B, ARID2, ASXL1, ATM, ATR, ATRX, AURKA, AURKB, AXIN1, AXL, BAP1, BARD1, BCL2, BCL2L1, BCL2L2, BCL6, BCOR, BCORL1, BIRC5, BLK, BLM, BMX, BRAF, BRCA1, BRCA2, BRD4, BRIP1, BTG1, BTK, C11orf30, CARD11, CBFB, CBL, CCND1, CCND2, CCND3, CCNE1, CD274, CD79A, CD79B, CDC73, CDH1, CDK12, CDK4, CDK6, CDK8, C…
Dudley et al	2018	Cohort	USA	APC, ATM, BMPR1A, BRCA1, BRCA2, BRIP1, CDH1, CDK4, CDKN2A, CHEK2, EPCAM, MEN1, MET, MLH1, MSH2, MSH6, MUTYH, NBN, PALB2, PALLD, PMS2, PTCH1, PTEN, RAD51C, RET, SMAD4, STK11, TP53, and VHL
Jiang et al	2023	Cohort	China	ATM , ATR, BARD1, BRCA1, BRCA2, BRIP1 , CDH1, CDK12, CHEK1, CHEK2, FANCL, MRE11, NBN, PALB2, PTEN, RAD51B, RAD51C, RAD51D, RAD54L, STK11, and TP53
Schwartz et al	2019	Cohort	France	ACD, APC, APITD1, ATM, BAP1, BLM, BMPR1A, BRCA1, BRCA2, BRIP1, CDK4, CDK8, CDKN2A, CDKN2B, CDKN2C, CHEK1, CHEK2, CREBBP, CTNNB1, CYLD, DDB2, EP400, EPCAM, ERCC1, ERCC2, ERCC3, ERCC4, ERCC5, FANCA, FANCC, FANCD2, FANCF, FANCG, FBXW7, FH, FLCN, FNIP1, FNIP2, FRAT1, GNA11, GNAQ, GNAS, GZMM, IDH1, IDH2, IL7R, JAK2, KIT, MC1R, MEN1, MET, MITF, MLH1, MSH2, MSH6, NBN, NF1, NF2, PALB2, PBRM1, PDGFRB, PHO…
Walker et al	2021	Cohort	USA	AKT1, ALK, APC, ATM, AXIN2, BAP1, BARD1, BLM, BMPR1A, BRCA1, BRCA2, BRIP1, BUB1B, CASR, CDC73, CDH1, CDK4, CDKN1B, CDKN1C, CDKN2A (p14ARF), CDKN2A (p16INK4a), CEBPA, CEP57, CFTR, CHEK2, CTC1, CTNNA1, CTRC, DICER1, DIS3L2, DKC1, EGFR, EGLN1, ENG, EPCAM, ERCC4, EZH2, FAM175A, FANCA, FANCB, FANCC, FANCD2*, FANCE, FANCF, FANCG, FANCI, FANCL, FANCM, FH, FLCN, GALNT12, GATA1, GATA2, GPC3, GREM1, HOXB13…
Brand et al	2018	Cohort	USA	APC, ATM, BRCA1, BRCA2, CDKN2A, EPCAM, MLH1, MSH2, MSH6, PALB2, PMS2, STK11, and TP53
Grant et al	2013	Cohort	Canada	Exome sequencing
Grant et al	2015	Cohort	Canada	APC, ATM, BRCA1, BRCA2, CDKN2A, MLH1, MSH2, MSH6, PALB2, PMS2, PRSS1, STK11, an d TP53
Roberts et al	2016	Cohort	North America	Whole genome sequencing (WES)
Zhan et al	2021	Cohort	China	Whole genome sequencing (WES)
Tavano et al	2023	Case- control	Italy	TP53, STK11, SMAD4, PMS2, MUTYH, MSH6, MSH2, MLH1, CFTR, BRCA2, BRCA1, APC, CDKN2A, KRAS, GNAS, ATM, ERBB2, CHEK2, EPCAM, SPINK1, PRSS1, FANCC, FANCG, MSH3, RNF43, POLD1, and POLE
Aguirre et al	2018	Cohort	USA	Whole genome sequencing (WES)
Yurgelun et al	2019	Cohort	USA	ATM, BRCA1, BRCA2, BRIP1, CHEK2, NBN, PALB2, RAD50, RAD51C, and RAD51D, MLH1, MSH2, MSH6, PMS2, APC, CDH1, CDK4, CDKN2A, POLE, PRSS1, PTEN, SMAD4, STK11, and TP53
Borazanci et al	2020	Cohort	USA	ATM, BRCA1, BRCA2, PALB2, and MUTYH
Wong et al	2019	Cohort	USA	ABL1, AKT1, AKT2, AKT3, ALK, ALOX12B, APC, AR, ARAF, ARID1B, ARID2, ARID5B, SXL1, ASXL2, ATM, ATR, ATRX, AURKA, AURKB, AXIN1, AXIN2, AXL, B2M, BARD1, BBC3, BCL2, BCL2L1, BCL6, COR, BLM, BMPR1A, BRAF, BRCA1, BRCA2, BRD4, BRIP1, BTK, CARD11, CASP8, CBFB, CBL, CCND1, CCND2, CCND3, CCNE1, CD274, CD276, CD79B, CDC73, CDH1, CDK12,CDK4, CDK6, CDK8, CDKN1A, CDKN1B, CHEK1, CHEK2, CIC, CREBBP, CRKL, CRLF2,…
Connor et al	2017	Cohort	International Cancer Genome Consortium	Whole genome sequencing (WES)
Lovecek et al	2019	Cohort	Czech Republic	AIP, ALK, APC, APEX1, ATM, ATMIN, ATR, ATRIP, AURKA, AXIN1, BABAM1, BAP1, BARD1, BLM, BMPR1A, BRAP, BRCA1, BRCA2, BRCC3, BRE, BRIP1, BUB1B, C11orf30, C19orf40, CASP8, CCND1, CDC73, CDH1, CDK4, CDKN1B, CDKN1C, CDKN2A, CEBPA, CEP57, CLSPN, CSNK1D, CSNK1E, CWF19L2, CYLD, DCLRE1C, DDB2, DHFR, DICER1, DMC1, DNAJC21, DPYD, EGFR, EPCAM, EPHX1, ERCC1, ERCC2, ERCC3, ERCC4, ERCC5, ERCC6, ESR1, ESR2, EXO1, …
Yang et al	2016	Cohort	United States, Italy, the Netherlands, and Sweden	Whole exome sequencing (WES)
He et al	2023	Cohort	China	Whole exome sequencing (WES)
Slater et al	2021	Cohort	Germany	Whole exome sequencing (WES)
Uson et al	2021	Cohort	USA	ALK, AIP, APC, ATM, AXIN2, BAP1, , BARD1, BLM, BMPR1A, BRCA1, BRCA2, BRIP1, CASR, CDC73, CDH1, CDK4, CDKN1C, CDKN2A, CDKN1B, CEBPA, CHEK2, CTNNA1, DICER1, DIS3L2, EGFR, EPCAM, FH , FLCN, GATA2, GREM1, HOXB13, HRAS, KIT, MAX, MEN1, MET, MITF, MLH1, MSH2, MSH3, MSH6, MUTYH, NBN, NTHL1, NF1, NF2, PALB2, PDGFRA, PHOX2B, PMS2, POLD1, POLE, POT1, PRKAR1A, PTCH1, PTEN, RAD50, RAD51C, RAD51D, RB1, RECQL4…
Llach et al	2020	Cohort	Spain	MLH1, MSH2, MSH6 and PMS2
Johns et al	2017	Cohort	International Cancer Genome Consortium	Whole exome sequencing (WES)
Mandelker et al	2023	Cohort	USA	ABL1, AKT1, AKT2, AKT3, ALK, ALOX12B, APC, AR, ARAF, ARID1B, ARID2, ARID5B, SXL1, ASXL2, ATM, ATR, ATRX, AURKA, AURKB, AXIN1, AXIN2, AXL, B2M, BARD1, BBC3, BCL2, BCL2L1, BCL6, COR, BLM, BMPR1A, BRAF, BRCA1, BRCA2, BRD4, BRIP1, BTK, CARD11, CASP8, CBFB, CBL, CCND1, CCND2, CCND3, CCNE1, CD274, CD276, CD79B, CDC73, CDH1, CDK12,CDK4, CDK6, CDK8, CDKN1A, CDKN1B, CHEK1, CHEK2, CIC, CREBBP, CRKL, CRLF2,…
Chung et al	2023	Cohort	Taiwan	Whole exome sequencing (WES)
Roberts et al	2012	Cohort	USA	Whole exome sequencing (WES)
Xie et al	2022	Cohort	USA	BRCA1, BRCA2, ATM, BARD1, BRIP1, CDK12, CHEK1, CHEK2, FANCL, PALB2, PPP2R2A, RAD51B, RAD51C, RAD51D, and RAD54L
Martino et al	2020	Case-report	USA	ATM and KRAS
Mandelker et al	2017	Cohort	USA	ABL1, AKT1, AKT2, AKT3, ALK, ALOX12B, APC, AR, ARAF, ARID1B, ARID2, ARID5B, SXL1, ASXL2, ATM, ATR, ATRX, AURKA, AURKB, AXIN1, AXIN2, AXL, B2M, BARD1, BBC3, BCL2, BCL2L1, BCL6, COR, BLM, BMPR1A, BRAF, BRCA1, BRCA2, BRD4, BRIP1, BTK, CARD11, CASP8, CBFB, CBL, CCND1, CCND2, CCND3, CCNE1, CD274, CD276, CD79B, CDC73, CDH1, CDK12,CDK4, CDK6, CDK8, CDKN1A, CDKN1B, CHEK1, CHEK2, CIC, CREBBP, CRKL, CRLF2,…
Golan et al	2020	Cohort	Israel, United States, France, Germany, Italy, Spain, Republic of Korea, United Kingdom, Canada, Australia, Belgium, Netherland	BRCA1 and BRCA2
Zheng-Lin at al	2022	Cohort	USA	ABL1, AKT1, AKT2, AKT3, ALK, ALOX12B, APC, AR, ARAF, ARID1B, ARID2, ARID5B, SXL1, ASXL2, ATM, ATR, ATRX, AURKA, AURKB, AXIN1, AXIN2, AXL, B2M, BARD1, BBC3, BCL2, BCL2L1, BCL6, COR, BLM, BMPR1A, BRAF, BRCA1, BRCA2, BRD4, BRIP1, BTK, CARD11, CASP8, CBFB, CBL, CCND1, CCND2, CCND3, CCNE1, CD274, CD276, CD79B, CDC73, CDH1, CDK12,CDK4, CDK6, CDK8, CDKN1A, CDKN1B, CHEK1, CHEK2, CIC, CREBBP, CRKL, CRLF2,…
Ozer et al	2022	Case-report	Ashkenazi Jewish, Italian ancestry	ABL1, AKT1, AKT2, AKT3, ALK, ALOX12B, APC, AR, ARAF, ARID1B, ARID2, ARID5B, SXL1, ASXL2, ATM, ATR, ATRX, AURKA, AURKB, AXIN1, AXIN2, AXL, B2M, BARD1, BBC3, BCL2, BCL2L1, BCL6, COR, BLM, BMPR1A, BRAF, BRCA1, BRCA2, BRD4, BRIP1, BTK, CARD11, CASP8, CBFB, CBL, CCND1, CCND2, CCND3, CCNE1, CD274, CD276, CD79B, CDC73, CDH1, CDK12,CDK4, CDK6, CDK8, CDKN1A, CDKN1B, CHEK1, CHEK2, CIC, CREBBP, CRKL, CRLF2,…
Zhen et al	2015	Cohort	USA	BRCA1, BRCA2, PALB2, and CDKN2A
Lowery et al	2011	Cohort	USA	BRCA1 and BRCA2
Golan et al	2018	Experimental (pre-clinical study)	Israel	BRCA1 and BRCA2
Lucas et al	2014	Cohort	USA	BRCA1 and BRCA2
Ferrone et al	2009	Cohort	Ashkenazi (Central/Eastern European)	BRCA1 and BRCA2
Salo‐Mullen et al	2015	Cohort	USA	BRCA1, BRCA2, PALB2, MLH1, MSH2, MSH6, PMS2, and p16
O’Reilly et al	2018	Experimental (clinical study)	USA	BRCA1, BRCA2, and PALB2
Golan et al	2014	Cohort	Israel and Canada	BRCA1 and BRCA2
Dagan	2008	Cohort	Ashkenazi	BRCA1 and BRCA2
Lucas et al	2013	Cohort	USA (cohort of Jewish)	BRCA1 and BRCA2
Fam	2014	Cohort	Ashkenazi Jewish	BRCA1 and BRCA2
Golan et al	2014	Case–control	Israel, Canada and USA	BRCA1, BRCA2, and PALB2
Lener et al	2016	Cohort	Poland	BRCA1, BRCA2, and PALB2
Holter et al	2015	Cohort	Canada	BRCA1, BRCA2, PALB2, MLH1, MSH2 and MSH6
Alimirzaie et al	2018	Case–control	Iran	exon sequencing
Ghiorzo et al	2012	Case–control	Italy	BRCA1, BRCA2, and PALB2
Park et al	2022	Cohort	not reported	BRCA1 and BRCA2
Al-Sukhni et al	2008	Cohort	Canada	BRCA1
Saha et al	2020	Cohort	India	Whole exome sequencing (WES)
Wang et al	2022	Cohort	USA	BRCA1, BRCA2, and PALB2
Vietri et al	2022	Cohort	Italy	BRCA1, BRCA2, ATM , CHEK2,PALB2, RAD51C, RAD51D, NBN, CDH1, TP53, MLH1, MSH2, MSH6, and PMS2
Lundy et al	2022	Case-report	not reported	BRCA1
Lal et al	2000	Cohort	not reported	p16, BRCA1, BRCA2, MSH2, and MLH1
Tibiletti et al	2022	Cohort	Italy	APC,ATM, BARD1,BRCA2,CDH1, CDKN2A (p16INK4a), CDKN2A (p14ARF), CDK4, CHEK2, CHEK2P2, CTNNA1, EGFR, EPCAM, HER2, FANCM, KRAS, MLH1,MSH2, MSH6, MSH3, MUTYH, NBN, NRAS, NTHL1, PALB2, PIK3CA,PMS2, PMS2CL, POLD1, POLE, PTEN, RAD51C, RAD51D, SMAD4, STK11, andTP53
Lertwilaiwittaya et al	2021	Cohort	Thai	BRCA1, BRCA2, CDH1, STK11, TP53, ATM, BRIP1, CHEK2, NF1, PALB2, BARD1, NBN, RAD50, XRCC2, BARD1, NBN, RAD50, XRCC2, APC, AXIN2, BMPR1A, CDK4, CDKN2A, FANCC, MSH3, MUTYH, NTHL1, POLD1, POLE, PTEN, RECQL, SMAD4, and VHL
Pinto et al	2016	Cohort	Portugal	BRCA2
Palacio et al	2019	Cohort	USA	ATM, ATR, BLM, BRCA2, BRIP1, CHEK1, CHEK2, EPCAM, ERCC3, ERCC4, ERCC5, FANCA, FANCC, MDC1, MLH1, MRE11A, MSH2, MSH6, MUTYH, NBN, PALB2, PARP1, PMS1, PMS2, POLE, RAD50, RAD51, RAD51B, RAD51C, RAD51D, RAD52, RAD54L, and RECQL4
Terashima et al	2022	Cohort	not reported	BRCA1, BRCA2, CHEK2, PALB2, ATM, BRIP1, TP53, PTEN, STK11, CDH1, NBN, BARD1, MLH1, MRE11, MSH2, MSH6, MUTYH, PMS1, PMS2, RAD50 and RAD51C
Lecuelle et al	2021	Cohort	France	Whole exome sequencing (WES)
Golan et al	2020	Cohort	Israel	BRCA1, and BRCA2
Goehringer et al	2017	Case-report	not reported	BRCA1, and BRCA2
Jordan et al	2018	Cohort	USA	ABL1, AKT1, AKT2, AKT3, ALK, ALOX12B, APC, AR, ARAF, ARID1B, ARID2, ARID5B, SXL1, ASXL2, ATM, ATR, ATRX, AURKA, AURKB, AXIN1, AXIN2, AXL, B2M, BARD1, BBC3, BCL2, BCL2L1, BCL6, COR, BLM, BMPR1A, BRAF, BRCA1, BRCA2, BRD4, BRIP1, BTK, CARD11, CASP8, CBFB, CBL, CCND1, CCND2, CCND3, CCNE1, CD274, CD276, CD79B, CDC73, CDH1, CDK12,CDK4, CDK6, CDK8, CDKN1A, CDKN1B, CHEK1, CHEK2, CIC, CREBBP, CRKL, CRLF2,…
Skoulidis et al	2020	Experimental (pre-clinical study)	Icelandic	BRCA2
Sonnenblick et al	2011	Case-report	Ashkenazi Jewish	BRCA2
Li et al	2018	Case-report	China	BRCA2
Chapman et al	2015	Case-report	not reported	MYC, CCND3 , and SOX2 TP53 G245D, DNMT3A, and BRCA2
Hata et al	2021	Cohort	Japan	RCA1, BRCA2, ATM, PALB2, CHEK2, MLH1, MSH2, MSH6, and PMS2
Dreikhausen et al	2021	Case-report	not reported	BRCA2
Blair et al	2018	Cohort	USA	BRCA2, ATM, PALB2, BRCA1, CDKN2A, MLH1, MSH2, PRSS1, STK11,, TP53,MSH6, PMS2, CDH1, RAD51C, RAD51D, UB1B, FANCJ,FANCA, FANCC, FANCG, FANCL, ARID1A, RECQL4, XRCC2, XRCC3, ERCC4, TERT, BAP1, BUB1, BUB3, and RNF43
Hahn et al	2003	Cohort	Germany	BRCA2
Furukawa et al	2015	Cohort	Japan	Whole exome sequencing (WES)
Murali et al	2021	Cohort	Australia	Whole exome sequencing (WES)
Tao et al	2020	Case-report	not reported	BRCA2
Castro et al	2016	Case-report	not reported	BRCA2
Wang et al	2019	Case-report	not reported	BRCA2
Ozçelik et al	1997	Case-report	Ashkenazi Jewish	BRCA2
Figer et al	2001	Cohort	Israel	BRCA2
Murphy et al	2002	Cohort	USA	MAP2K4, MADH4, ACVR1B, and BRCA2
Takeuchi et al	2018	Cohort	Japan	BRCA1, BRCA2, and PALB2
Pishvaian et al	2017	Case-report	not reported	BRCA2
White et al	2001	Case-report	Germany	BRCA1 and BRCA2
Sharma et al	2016	Case-report	Caucasian	BRCA1 and BRCA2
Lee et al	2018	Cohort	Korea	BRCA1, and BRCA2
Schultheis et al	2014	Case-report	not reported	BRCA2
Kryklyva et al	2019	Case-report	not reported	ABL1, AKT1, ALK, APC, ARAF, ATM, BRAF, CALR CDH1, CDKN2A, CRAF, CSF1R, CTNNB1, EGFR, ERBB2, ERBB4, EZH2, FBXW7,FGFR1, FGFR2, FGFR3, FLT3, GNA11, GNAQ, GNAS, HNF1A, HRAS, IDH1, IDH2, JAK2, JAK3, KDR, KIT, KRAS, MDM2, MET, MLH1, MPL,MYD88, NOTCH1, NPM1,NRAS, PDGFRA, PIK3CA, PTEN, PTPN11, RB1, RET, SMAD4, SMARCB1, SMO, SRC, STK11, TP53, and VHL
Shimmura et al	2019	Case-report	Japan	BRCA1 and BRCA2
Bruno et al	2017	Case-control	Italy	CDKN2A
Ghiorzo et al	2012	Case-control	Italy	CDKN2A
Maker et al	2009	Case-report	not reported	CDKN2A
Bottillo et al	2020	Case-report	not reported	CDKN2A
Pissa et al	2021	Cohort	Sweden	CDKN2A
Ghiorzo et al	2007	Case-report	Italy	CDKN2A
Moore et al	2000	Cohort	Brazil	CDKN2A
Dębniak et al	2008	Cohort	Poland	CDKN2A
Lal et al	2000	Cohort	not reported	CDKN2A
Bartsch et al	2002	Cohort	Germany	CDKN2A
Lee et al	2022	Sperimental (clinic study)	Canada	BRCA2, ATM, and CDKN2A
Levin et al	2017	Cohort	Norway	CDKN2A
Soufir et al	2004	Cohort	France	CDKN2A
Juan et al	2017	Case-report	not reported	CDKN2A
Gerdes et al	2000	Cohort	USA	BRCA2, CDKN2A, and TP53
Potjer et al	2015	Cohort	not reported	CDKN2A
Koorstra et al	2008	Case-report	not reported	CDKN2A
Yang et al	2011	Cohort	American	CDKN2A and PALB2
Goldstein et al	2004	Cohort	not reported	CDKN2A
McWilliams et al	2011	Cohort	USA	CDKN2A
Ghiorzo et al	2004	Cohort	Italy	CDKN2A
Borg et al	2000	Case–control	Sweden	CDKN2A
Llach et al	2023	Cohort	Spain	CDKN2A, CDK4 and BAP1
Parker et al	2003	Case-report	not reported	CDKN2A
Puig et al	2016	Cohort	atin American countries and Spain	CDKN2A
Tanyi et al	2009	Case-report	not reported	MLH1
Latham et al	2019	Cohort	USA	MLH1, MSH2, MSH6, PMS2, and EPCAM
Grandval et al	2012	Case-report	not reported	MLH1, and MSH2
Malgerud et al	2017	Cohort	Sweden	AKT, APC, ATM, AURKA,BRAF, BRCA1, CDA, CDKN2A, DPYD, EGFR (ERBB-1), ERBB2, KRAS, MAP3K1, MLH1, MSH, PALB2, PMS1, PMS2, STK11, and PRSS1
Banville et al	2006	Case-report	not reported	MLH1, MSH2 and MSH6
Gargiulo et al	2009	Cohort	Italy	MLH1, MSH2 and MSH6
Peng et al	2022	Case-report	not reported	MLH1, and MSH6
Ohmoto et al	2016	Cohort	USA	APC, ATM, AXIN2, BARD1, BMPR1A, BRCA1, BRCA2, BRIP1, CDC73, CDH1, CDK4, CDKN1B, CDKN2A, CHEK2, EPCAM, EXT1, EXT2, FH, FLCN, MAX, MEN1, MET, MLH1, MLH3, MRE11A, MSH2, MSH6, MUTYH, NBN, NF1, NF2, NTRK1, PALB2, PMS1, PMS2, PTEN, RAD50, RAD51C, RB1, RET, SDHAF2, SDHB, SDHC, SDHD, SMAD4, STK11, TMEM127, TP53, and VHL
Muhammad et al	2022	Cohort	Pakistan	PALB2
Lener et al	2017	Case–control	Poland	BRCA1, CHEK2, NBS1, and PALB2
Borecka et al	2016	Case–control	Czech Republic	PALB2
Yang et al	2020	Case–control	International	PALB2
Slater et al	2010	Cohort	Europe	PALB2
Peterlongo et al	2011	Cohort	not reported	PALB2
Abe et al	2021	Case-report	not reported	PALB2 and NBN
Boeck et al	2017	Case-report	not reported	PALB2
Jones et al	2009	Cohort	Caucasian	PALB2
Bernstein et al	2020	Case-report	Jewish Ashkenaz	BRCA1, BRCA2 and PALB2
Hofstatter et al	2011	Cohort	Case-report	PALB2
Tischkowitz et al	2009	Cohort	Canada	Whole genome sequencing (WES)
Wang et al	2021	Case-report	French-Canadian	PMS2
Sato et al	2001	Cohort	USA	STK11
Su et al	1999	Case-report	Case-report	STK11
Resta et al	2013	Cohort	Italy	STK11
Wang et al	2022	Cohort	Nord America	BAP1, BRCA2, CDK4, CDKN2A, MITF, POT1, PTEN, RB1, and TP53
Liu et al	2022	Case-report	China	STK11
Ruijs et al	2010	Cohort	Germany	TP53
Ide et al	2010	Case-report	not reported	TP53
McWilliams et al	2018	Cohort	USA	CDKN2A
Helgadottir et al	2014	Case–control	Sweden	CDKN2A
